# Supplementary material for: SAHA Alters Macrophages in the Tumor-Immune Landscape in Preclinical Models of Triple-Negative Breast Cancer
Source: Pharmaceutics. 2026 Apr 28;18(5):539. doi: 10.3390/pharmaceutics18050539 (PMC13210165; doi:10.3390/pharmaceutics18050539)
Supplement: Supplementary file 1 [file pharmaceutics-18-00539-s001.zip]

Archive with 1 entries (1 files):
- pharmaceutics-4235120-supplementary.pdf
